# Supplementary material for: Preparation, Properties and Application Research of PVA/ANF/NaCl Composite Organic Hydrogel
Source: Gels. 2026 May 19;12(5):442. doi: 10.3390/gels12050442 (PMC13205285; doi:10.3390/gels12050442)
Supplement: Supplementary file 1 [file gels-12-00442-s001.zip]

Archive with 1 entries (1 files):
- gels-4319095-supplementary.pdf
